# Supplementary material for: Premorbid Comorbidities as Predictors of Outcome in Ischemic Posterior Fossa Stroke: A Retrospective Evaluation Using the Age-Adjusted Charlson Comorbidity Index
Source: Brain Sci. 2025 Aug 21;15(8):892. doi: 10.3390/brainsci15080892 (PMC12384148; doi:10.3390/brainsci15080892)
Supplement: Supplementary file 1 [file brainsci-15-00892-s001.zip]

Archive with 1 entries (1 files):
- brainsci-3796334-supplementary.pdf
